# Supplementary material for: Morphology and molecules support the new monotypic genus Parainvolucrella (Rubiaceae) from Asia
Source: PhytoKeys. 2021 Aug 3;180:53–64. doi: 10.3897/phytokeys.180.67624 (PMC8355009; doi:10.3897/phytokeys.180.67624)
Supplement: XML Treatment for Parainvolucrella [file phytokeys.180.67624-treatment1.xml]

<!DOCTYPE tp:taxon-treatment
  PUBLIC "-//TaxonX//DTD Taxonomic Treatment Publishing DTD v0 20100105//EN" "tax-treatment-NSO.dtd">
<tp:taxon-treatment xmlns:tp="http://www.plazi.org/taxpub"><tp:treatment-meta><kwd-group><label>Taxon classification</label><kwd><named-content xmlns:xlink="http://www.w3.org/1999/xlink" content-type="kingdom">Plantae</named-content></kwd></kwd-group><mixed-citation publication-type="journal"><person-group><name><surname>Xu</surname><given-names>Yi-Da</given-names></name><name><surname>Yuan</surname><given-names>Ming-Deng</given-names></name><name><surname>Wang</surname><given-names>Rui-Jiang</given-names></name></person-group><article-title>Morphology and molecules support the new monotypic genus <italic><tp:taxon-name><tp:taxon-name-part taxon-name-part-type="genus" reg="Parainvolucrella">Parainvolucrella</tp:taxon-name-part></tp:taxon-name></italic> (<tp:taxon-name><tp:taxon-name-part taxon-name-part-type="family">Rubiaceae</tp:taxon-name-part></tp:taxon-name>) from Asia</article-title><source>PhytoKeys</source><day>03</day><month>8</month><year>2021</year><volume>180</volume><fpage>53</fpage><lpage>64</lpage><pub-id pub-id-type="doi">10.3897/phytokeys.180.67624</pub-id></mixed-citation></tp:treatment-meta><tp:nomenclature><tp:taxon-name>
              <object-id xmlns:xlink="http://www.w3.org/1999/xlink" content-type="arpha" xlink:type="simple">9F9A3C7F-1391-5B10-8600-0D26F5892544</object-id>
              <tp:taxon-name-part taxon-name-part-type="genus" reg="Parainvolucrella">Parainvolucrella</tp:taxon-name-part>
              <object-id xmlns:xlink="http://www.w3.org/1999/xlink" content-type="ipni" xlink:type="simple">urn:lsid:ipni.org:names:77218849-1</object-id>
            </tp:taxon-name><tp:taxon-authority>R.J. Wang</tp:taxon-authority><tp:taxon-status xmlns:xlink="http://www.w3.org/1999/xlink" xlink:type="simple">gen. nov.</tp:taxon-status></tp:nomenclature><tp:treatment-sec sec-type="notes" id="SECID0ETIBG"><title>Note.</title><p>Annual or perennial herbs. Stem decumbent. Inflorescences terminal, congested-cymose, involucrated. Flowers heterostylous; petals 4; ovary 2-loculed, ovules many. Pollen 3-colporate; tectum double microreticulate. Fruits indehiscent. Seeds trigonous; testa reticulate.</p></tp:treatment-sec><tp:treatment-sec sec-type="Type" id="SECID0EYIBG"><title>Type.</title><p><italic><tp:taxon-name><tp:taxon-name-part taxon-name-part-type="genus" reg="Parainvolucrella">Parainvolucrella</tp:taxon-name-part><tp:taxon-name-part taxon-name-part-type="species" reg="scabra">scabra</tp:taxon-name-part></tp:taxon-name></italic> (Wall. ex Kurz) M.D. Yuan &amp; R.J. Wang (<italic><tp:taxon-name><tp:taxon-name-part taxon-name-part-type="genus" reg="Hedyotis">Hedyotis</tp:taxon-name-part><tp:taxon-name-part taxon-name-part-type="species" reg="scabra">scabra</tp:taxon-name-part></tp:taxon-name></italic> Wall. ex Kurz)</p></tp:treatment-sec></tp:taxon-treatment>
