# Supplementary material for: Morphology and molecules support the new monotypic genus Parainvolucrella (Rubiaceae) from Asia
Source: PhytoKeys. 2021 Aug 3;180:53–64. doi: 10.3897/phytokeys.180.67624 (PMC8355009; doi:10.3897/phytokeys.180.67624)
Supplement: XML Treatment for Parainvolucrella scabra [file phytokeys.180.67624-treatment2.xml]

<!DOCTYPE tp:taxon-treatment
  PUBLIC "-//TaxonX//DTD Taxonomic Treatment Publishing DTD v0 20100105//EN" "tax-treatment-NSO.dtd">
<tp:taxon-treatment xmlns:tp="http://www.plazi.org/taxpub"><tp:treatment-meta><kwd-group><label>Taxon classification</label><kwd><named-content xmlns:xlink="http://www.w3.org/1999/xlink" content-type="kingdom">Plantae</named-content></kwd></kwd-group><mixed-citation publication-type="journal"><person-group><name><surname>Xu</surname><given-names>Yi-Da</given-names></name><name><surname>Yuan</surname><given-names>Ming-Deng</given-names></name><name><surname>Wang</surname><given-names>Rui-Jiang</given-names></name></person-group><article-title>Morphology and molecules support the new monotypic genus <italic><tp:taxon-name><tp:taxon-name-part taxon-name-part-type="genus" reg="Parainvolucrella">Parainvolucrella</tp:taxon-name-part></tp:taxon-name></italic> (<tp:taxon-name><tp:taxon-name-part taxon-name-part-type="family">Rubiaceae</tp:taxon-name-part></tp:taxon-name>) from Asia</article-title><source>PhytoKeys</source><day>03</day><month>8</month><year>2021</year><volume>180</volume><fpage>53</fpage><lpage>64</lpage><pub-id pub-id-type="doi">10.3897/phytokeys.180.67624</pub-id></mixed-citation></tp:treatment-meta><tp:nomenclature><tp:taxon-name>
              <object-id xmlns:xlink="http://www.w3.org/1999/xlink" content-type="arpha" xlink:type="simple">D61387EF-8E87-551E-9505-38066BD9FB03</object-id>
              <tp:taxon-name-part taxon-name-part-type="genus" reg="Parainvolucrella">Parainvolucrella</tp:taxon-name-part>
              <tp:taxon-name-part taxon-name-part-type="species" reg="scabra">scabra</tp:taxon-name-part>
              <object-id xmlns:xlink="http://www.w3.org/1999/xlink" content-type="ipni" xlink:type="simple">urn:lsid:ipni.org:names: 77218850-1</object-id>
            </tp:taxon-name><tp:taxon-authority>(Wall. ex Kurz) M.D. Yuan &amp; R.J. Wang</tp:taxon-authority><tp:taxon-status xmlns:xlink="http://www.w3.org/1999/xlink" xlink:type="simple">comb. nov.</tp:taxon-status><xref ref-type="fig" rid="F2">Figs 2</xref><xref ref-type="fig" rid="F3">, 3</xref><tp:nomenclature-citation-list><tp:nomenclature-citation><tp:taxon-name>
                  <tp:taxon-name-part taxon-name-part-type="genus" reg="Hedyotis"/>
                  <tp:taxon-name-part taxon-name-part-type="species" reg="scabra"/>
                </tp:taxon-name><comment>Basionym: <tp:taxon-name><tp:taxon-name-part taxon-name-part-type="genus" reg="Hedyotis">Hedyotis</tp:taxon-name-part><tp:taxon-name-part taxon-name-part-type="species" reg="scabra">scabra</tp:taxon-name-part></tp:taxon-name> Wall. ex Kurz, J. Asiat. Soc. Bengal, Pt. 2, Nat. Hist. 46(2): 133, 136 (1877). Type: MYANMAR. from Martaban down to Upper Tenasserim, <italic>Wall. Cat. 880</italic> (holotype: CAL; isotypes: G [G00436284!; G00436285!]; K [K001110148!; K001110149! K000031881!]). </comment></tp:nomenclature-citation><tp:nomenclature-citation><tp:taxon-name>
                  <tp:taxon-name-part taxon-name-part-type="genus" reg="Scleromitrion"/>
                  <tp:taxon-name-part taxon-name-part-type="species" reg="scabrum"/>
                </tp:taxon-name><comment>Synonym: <tp:taxon-name><tp:taxon-name-part taxon-name-part-type="genus" reg="Scleromitrion">Scleromitrion</tp:taxon-name-part><tp:taxon-name-part taxon-name-part-type="species" reg="scabrum">scabrum</tp:taxon-name-part></tp:taxon-name> (Wall. ex Kurz) Neupane &amp; N.Wikstr., Taxon 64(2): 317 (2015) </comment></tp:nomenclature-citation></tp:nomenclature-citation-list></tp:nomenclature><tp:treatment-sec sec-type="description" id="SECID0EYMBG"><title>Description.</title><p>Annual or perennial herbs. Stems decumbent, ca. 1 m long, roughly angular, usually rooted at nodes; branches ascending to 30 cm high. Leaves opposite, subsessile to petiolate, petiole to 3 mm long; blades 2.0–7.0 × 1.0–3.0 cm, narrowly ovate to ovate, apex acute, base cuneate; leaf scabrid adaxially and along the veins abaxially; mid-rib depressed adaxially and prominent abaxially; secondary veins 5–6 on each side. Stipules ca. 3.0 × 2.0 mm, triangular, fimbriate with tipped colleters, excurved, pubescent abaxially. Inflorescence terminal, (2–)3–8(–12)-flowered, congested-cymose, usually subtended by 4 involucral leaves; peduncle subsessile; bracts 2–3 mm long, narrowly ovate, scabrid; bracteoles ca. 1 mm long, truncate to broadly ovate-triangular, fimbriate with tipped colleters, glabrous. Flowers heterostylous, pedicels to 0.8 mm long. Hypanthium ca. 0.8 mm long, obconic, 4 longitudinal projections against the lobes; lobes 4, ca. 1.5 × 0.4 mm long, narrowly triangular to narrowly oblong, scabrid. Corolla white, tube 1.5–2.0 mm long, glabrous abaxially and pubescent adaxially; lobes 4, 2.3–2.8 × 0.7–0.8 mm, oblong. Stamens 4, anthers 0.6–0.7 mm long. Stigma bilobed, 0.5–0.6 mm long, papillate. Longistylous flowers: stamens included, filaments adnate to the base of corolla tube, filaments ca. 2 mm long; styles ca. 4.3 mm long, exserted, included part pubescent, stigma ellipsoid. Brevistylous flowers: stamens included; filaments adnate to the base of corolla tube, filaments ca. 5.6 mm long; styles ca. 2 mm long, exserted, pubescent, stigma clavate. Fruits ca. 2.1 × 2.3 mm, subglobose, with 4 longitudinal projections when young, scabrid, indehiscent. Seeds trigonous, 0.4–0.5 mm, numerous, black; testa reticulate.</p><fig id="F2" position="float" orientation="portrait"><object-id xmlns:xlink="http://www.w3.org/1999/xlink" content-type="doi" xlink:type="simple">10.3897/phytokeys.180.67624.figure2</object-id><object-id xmlns:xlink="http://www.w3.org/1999/xlink" content-type="arpha" xlink:type="simple">D78DF188-1F36-5C75-82B5-917660404E71</object-id><label>Figure 2.</label><caption><p><italic><tp:taxon-name><tp:taxon-name-part taxon-name-part-type="genus" reg="Parainvolucrella">Parainvolucrella</tp:taxon-name-part><tp:taxon-name-part taxon-name-part-type="species" reg="scabra">scabra</tp:taxon-name-part></tp:taxon-name></italic> (Wall. ex Kurz) M.D. Yuan &amp; R.J. Wang <bold>A</bold> habit <bold>B</bold> leaf adaxial (left) and abaxial (right) surface <bold>C</bold> stem and stipule <bold>D</bold> infructescence with four involucral leaves <bold>E</bold> infructescence with bracts <bold>F</bold> calyx with bracteole at base <bold>G–I</bold> longistylous flower <bold>J–L</bold> brevistylous flower <bold>M, N</bold> fruits <bold>O</bold> seeds.</p></caption><graphic xmlns:xlink="http://www.w3.org/1999/xlink" xlink:href="phytokeys-180-053-g002.jpg" position="float" orientation="portrait" xlink:type="simple" id="oo_573955.jpg"><uri content-type="original_file" xlink:type="simple">https://binary.pensoft.net/fig/573955</uri></graphic></fig><fig id="F3" position="float" orientation="portrait"><object-id xmlns:xlink="http://www.w3.org/1999/xlink" content-type="doi" xlink:type="simple">10.3897/phytokeys.180.67624.figure3</object-id><object-id xmlns:xlink="http://www.w3.org/1999/xlink" content-type="arpha" xlink:type="simple">C42FF30B-86D1-5672-9360-A040161E4042</object-id><label>Figure 3.</label><caption><p>Seed morphology of <italic><tp:taxon-name><tp:taxon-name-part taxon-name-part-type="genus" reg="Parainvolucrella">Parainvolucrella</tp:taxon-name-part><tp:taxon-name-part taxon-name-part-type="species" reg="scabra">scabra</tp:taxon-name-part></tp:taxon-name></italic><bold>A</bold> ventral side <bold>B</bold> dorsal side <bold>C</bold> testa ornamentation.</p></caption><graphic xmlns:xlink="http://www.w3.org/1999/xlink" xlink:href="phytokeys-180-053-g003.jpg" position="float" orientation="portrait" xlink:type="simple" id="oo_573956.jpg"><uri content-type="original_file" xlink:type="simple">https://binary.pensoft.net/fig/573956</uri></graphic></fig></tp:treatment-sec><tp:treatment-sec sec-type="phenology" id="SECID0EHPBG"><title>Phenology.</title><p>Flowering from July to September; fruiting from October to December.</p></tp:treatment-sec><tp:treatment-sec sec-type="etymology" id="SECID0EMPBG"><title>Etymology.</title><p>The generic name <italic><tp:taxon-name><tp:taxon-name-part taxon-name-part-type="genus" reg="Parainvolucrella">Parainvolucrella</tp:taxon-name-part></tp:taxon-name></italic> alludes to similarity to <italic><tp:taxon-name><tp:taxon-name-part taxon-name-part-type="genus" reg="Involucrella">Involucrella</tp:taxon-name-part><tp:taxon-name-part taxon-name-part-type="species" reg="coronaria">coronaria</tp:taxon-name-part></tp:taxon-name></italic> in possessing terminal inflorescence subtended by four involucral leaves.</p></tp:treatment-sec><tp:treatment-sec sec-type="distribution" id="SECID0EEQBG"><title>Distribution and habitat.</title><p>Bangladesh, India, Myanmar, Thailand and Vietnam (<xref ref-type="bibr" rid="B5">Fukuoka 1970</xref>; <xref ref-type="bibr" rid="B3">Dutta and Deb 2004</xref>), and China (new record). Only one subpopulation including about 200 individuals was found in dense bamboo forest and at the edge of the forest nearby the Nonggang National Nature Reserve. The habitat there belongs to a tropical monsoon climate, main associated species are <italic><tp:taxon-name><tp:taxon-name-part taxon-name-part-type="genus" reg="Dendrocalamus">Dendrocalamus</tp:taxon-name-part><tp:taxon-name-part taxon-name-part-type="species" reg="latiflorus">latiflorus</tp:taxon-name-part></tp:taxon-name></italic> Munro (<tp:taxon-name><tp:taxon-name-part taxon-name-part-type="family">Poaceae</tp:taxon-name-part></tp:taxon-name>) and <italic><tp:taxon-name><tp:taxon-name-part taxon-name-part-type="genus" reg="Centotheca">Centotheca</tp:taxon-name-part><tp:taxon-name-part taxon-name-part-type="species" reg="lappacea">lappacea</tp:taxon-name-part></tp:taxon-name></italic> (L.) Desv. (<tp:taxon-name><tp:taxon-name-part taxon-name-part-type="family">Poaceae</tp:taxon-name-part></tp:taxon-name>).</p></tp:treatment-sec><tp:treatment-sec sec-type="Palynology" id="SECID0ESRBG"><title>Palynology.</title><p>Monads, isopolar and prolate-spheroidal, with 3-colporate apertures; the tectum is double microreticulate, with a psilate suprareticulum and a microechinate infrareticulum. The pollen size is 22.2 (20.9–23.7) × 20.2 (18.3–21.8) μm with P/E value 1.10 in brevistylous flowers (Fig. <xref ref-type="fig" rid="F4">4A–C</xref>); and 20.2 (18.5–21.2) × 19.0 (16.6–20.6) μm with P/E value 1.06 in longistylous flowers (Fig. <xref ref-type="fig" rid="F4">4D–F</xref>).</p><fig id="F4" position="float" orientation="portrait"><object-id xmlns:xlink="http://www.w3.org/1999/xlink" content-type="doi" xlink:type="simple">10.3897/phytokeys.180.67624.figure4</object-id><object-id xmlns:xlink="http://www.w3.org/1999/xlink" content-type="arpha" xlink:type="simple">251A4D49-44B8-57A6-8118-FE6A4DEC19FE</object-id><label>Figure 4.</label><caption><p>Pollen morphology of <italic><tp:taxon-name><tp:taxon-name-part taxon-name-part-type="genus" reg="Parainvolucrella">Parainvolucrella</tp:taxon-name-part><tp:taxon-name-part taxon-name-part-type="species" reg="scabra">scabra</tp:taxon-name-part></tp:taxon-name></italic> (<bold>A–C</bold> from Mingdeng Yuan &amp; Yida Xu YS398, brevistylous flower <bold>D–F</bold> from Mingdeng Yuan &amp; Yida Xu YS399, longistylous flower) <bold>A, D</bold> equatorial view <bold>B, E</bold> polar view <bold>C, F</bold> double microreticulate ornamentation of mesocolpium.</p></caption><graphic xmlns:xlink="http://www.w3.org/1999/xlink" xlink:href="phytokeys-180-053-g004.jpg" position="float" orientation="portrait" xlink:type="simple" id="oo_573957.jpg"><uri content-type="original_file" xlink:type="simple">https://binary.pensoft.net/fig/573957</uri></graphic></fig></tp:treatment-sec><tp:treatment-sec sec-type="material" id="SECID0ECTBG"><title>Additional specimens examined.</title><p><bold>China.</bold> Guangxi Zhuang Autonomous Region: Chongzuo City, Longzhou County, Zhubu Town, Nonggang Village, 1 Nov 1978, Nonggang Investigation Team 11263 (IBK!); same locality, <named-content xmlns:xlink="http://www.w3.org/1999/xlink" content-type="dwc:verbatimCoordinates" xlink:type="simple"><named-content content-type="geo-json" specific-use="{&#34;type&#34;:&#34;Point&#34;,&#34;coordinates&#34;:[106.936944,22.487778]}" id="NCID0ENTBG" xlink:type="simple">22°29'16"N, 106°56'13"E</named-content></named-content>, elev. 287 m, 29 Oct 2020, Ming-Deng Yuan &amp; Yi-Da Xu YS398, YS399 (<named-content xmlns:xlink="http://www.w3.org/1999/xlink" content-type="dwc:institutional_code" xlink:type="simple">IBSC</named-content>!); same locality, <named-content xmlns:xlink="http://www.w3.org/1999/xlink" content-type="dwc:verbatimCoordinates" xlink:type="simple"><named-content content-type="geo-json" specific-use="{&#34;type&#34;:&#34;Point&#34;,&#34;coordinates&#34;:[106.936389,22.489444]}" id="NCID0E4TBG" xlink:type="simple">22°29'22"N, 106°56'11"E</named-content></named-content>, elev. 290 m, 2 Feb 2021, Ming-Deng Yuan YS407 (<named-content xmlns:xlink="http://www.w3.org/1999/xlink" content-type="dwc:institutional_code" xlink:type="simple">IBSC</named-content>!); Zhubu Town, Lenglei Village, 9 Oct 1979, Nonggang Investigation Team 20457 (GXMI!). <bold>India.</bold> India orientalis: in Bengalia circa Calcuttam, J.W.Helfer 40 (P03904580). <bold>Thailand.</bold> Kampeng: A.F.G. Kerr 6161 (SING!); Tak: Ban Musoe, 22 Jul 1973, Gen Murata et al. 16719 (P03904581).</p></tp:treatment-sec><ref-list><ref id="B5"><mixed-citation xmlns:xlink="http://www.w3.org/1999/xlink" xlink:type="simple"><person-group><name name-style="western"><surname>Fukuoka</surname><given-names>N</given-names></name></person-group> (<year>1970</year>) <article-title>Contributions to the flora of Southeast Asia (III). <italic><tp:taxon-name><tp:taxon-name-part taxon-name-part-type="genus">Hedyotis</tp:taxon-name-part></tp:taxon-name></italic> (<tp:taxon-name><tp:taxon-name-part taxon-name-part-type="family">Rubiaceae</tp:taxon-name-part></tp:taxon-name>) of Thailand.</article-title><source>Tonan Ajia Kenkyu</source><volume>8</volume>(<issue>3</issue>): <fpage>305</fpage>–<lpage>336</lpage>. [The Southeast Asian Studies]</mixed-citation></ref><ref id="B3"><mixed-citation xmlns:xlink="http://www.w3.org/1999/xlink" xlink:type="simple"><person-group><name name-style="western"><surname>Dutta</surname><given-names>R</given-names></name><name name-style="western"><surname>Deb</surname><given-names>DB</given-names></name></person-group> (<year>2004</year>) <source>Taxonomic Revision of <italic><tp:taxon-name><tp:taxon-name-part taxon-name-part-type="genus">Hedyotis</tp:taxon-name-part></tp:taxon-name></italic> L. (<tp:taxon-name><tp:taxon-name-part taxon-name-part-type="family">Rubiaceae</tp:taxon-name-part></tp:taxon-name>) in Indian Sub-continent.</source><publisher-name>Botanical Survey of India</publisher-name>, <publisher-loc>Kolkata</publisher-loc>, <size units="page">211 pp</size>.</mixed-citation></ref></ref-list></tp:taxon-treatment>
